# Supplementary material for: Salivary immunity and lower respiratory tract infections in non-elite marathon runners
Source: PLoS One. 2018 Nov 21;13(11):e0206059. doi: 10.1371/journal.pone.0206059 (PMC6248899; doi:10.1371/journal.pone.0206059)
Supplement: S1 File — (XLSX) [file pone.0206059.s001.xlsx]

## Sheet: Hoja1
Fig 1A			Fig 1B					Fig 2					Fig3A					Fig3B					Fig 4A			Fig 4B			Fig 4C
before IgA/prot	after IgA/prot		No LRTI before IgA/prot	LRTI before IgA/prot	No LRTI after IgA/prot	LRTI after IgA/prot		No LRTI before Lys	LRTI before Lys	No LRTI after Lys	LRTI after Lys		No LRTI before Groa/prot	LRTI before Groa/prot	No LRTI after Groa/prot	LRTI after Groa/prot		No LRTI before Grob/prot	LRTI before Grob/prot	No LRTI after Grob/prot	LRTI after Grob/prot		Salivary Lacto before	Blood lymphocyte before		salivary Groa before	Blood % basophils before		salivary Lyz after	Blood leukocytes after
0.405315	0.59659		0.405315	0.264906	0.59659	0.286861		0.00089865	0.00419188	0.000751531	0.0125994		0.15829	0.17559	0.22024	0.2105		0.20027	0.23445	0.22698	0.3		0.0179292	2.5		0.15829	0.5		0.000751531	8.2
0.0523651	0.0605173		0.052365	0.027736	0.060517	0.094958		0.00395034	0.024433	0.00265383	0.0343119		0.37952	0.9766	0.35644	0.58955		0.55542	1.07979	0.47921	0.70522		0.0294516	1.9		0.37952	0.3		0.0453968	9.8
0.564994	0.157795		0.564994	0.182462	0.157795	0.654995		0.00387284	0.00206882	0.00216113	0.0157748		0.45304	0.19151	0.37612	0.25579		0.66522	0.28635	0.4597	0.32195		0.0140932	2		0.45304	0.6		0.00265383	6.1
0.572307	0.464225		0.572307	0.102351	0.464225	0.138701		0.00990703	0.00745723	0.00509682	0.00870151		0.28623	0.16747	0.19307	0.32238		0.30909	0.23333	0.23377	0.44685		0.0371807	1.6		0.28623	0.6		0.00563694	6.2
	0.410746			0.700641	0.410746	0.348909		0.0292946	0.00657256	0.00267268	0.0027978		0.39175	0.15989	0.22346	0.40417		0.46856	0.20508	0.25308	0.46481		0.0033741	1.9		0.39175	0.4		0.00216113	6.2
0.395232	0.290253		0.395232	0.260755	0.290254	0.270205		0.00561307	0.00641914	0.00335254	0.00158219		0.23417	0.21618	0.16139	0.0891		0.24422	0.27537	0.13787	0.18879		0.00471406	2.4		0.23417	0.3		0.00509682	6.8
0.64208	0.302158		0.64208		0.302158			0.00646486	0.00473292	0.00513472	0.00344788		0.53942		0.57364			0.52596		0.69182			0.0201655	2		0.53942	0.8		0.00267268	5.3
0.10516	0.0507056		0.10516		0.050706			0.00476413	0.00125744	0.00760962	0.0234737		0.3925		0.1732			0.62833		0.20309			0.00250727	2.5		0.3925	0.8		0.00335254	7.4
0.760526	0.532748		0.760526		0.532748			0.00629836		0.00716941			0.2461		0.24012			0.45584		0.42469			0.00695127	1.4		0.2461	0.6		0.00513472	5.1
0.160861	0.147925		0.160861		0.147925			0.0175747		0.000299431			0.30529		0.18182			0.36298		0.31979			0.00721994	2.6		0.30529	0.5		0.00760962	10.1
0.703387	0.570659		0.703387		0.570659			0.00403591		0.00325558			0.81842		0.45815			0.85		0.50489			0.0029167	2.1		0.81842	0.9		0.00716941	5.2
0.556171	0.313381		0.556171		0.313381			0.00434383		0.00388526			0.30854		0.36256			0.39899		0.39452			0.023332	2.3		0.30854	0.9		0.000299431	6.7
0.59846	0.535545		0.59846		0.535545			0.0186515		0.0195833			0.29587		0.16756			0.34669		0.15833			0.0082417	2.4		0.29587	0.8		0.00325558	7.5
0.348894	0.311527		0.348894		0.311527			0.0175544		0.0114548			0.18364		0.20099			0.26473		0.26502			0.0121729	2.3		0.18364	0.6		0.00388526	7.1
0.498364	0.377289		0.498364		0.377289			0.00425874		0.00234292			0.47259		0.62564			0.53503		0.80769			0.00771167	3.1		0.44643	0.5		0.0195833	6.5
0.745301	0.675197		0.745301		0.675197			0.0187608		0.0108707			0.44643		0.23935			0.47806		0.24913			0.0206362	2.6		0.51	0.5		0.0125994	8.1
0.349458	0.369636		0.349458		0.369636			0.0248096		0.0106668			0.51		0.35401			0.70917		0.50365			0.0438191	2.8		0.17559	0.4		0.0157748	11
0.649766	0.738193		0.649766		0.738193			0.00702503		0.00357691													0.0447342	1		0.19151	0.6		0.00870151	6.6
	0.209099				0.209099			0.00884789		0.0111449													0.0138262	2.2		0.16747	0.1		0.0027978	4.7
0.0743972	0.0419636		0.074397		0.041964			0.0087326		0.00557661													0.00656014	1.8		0.15989	0.3		0.00158219	6
0.259552	0.201368		0.259552		0.201368			0.0030151		0.00283183													0.0284086	2.3		0.21618	0.7		0.00344788	5.2
0.0277359	0.0949582		0.068446		0.157614			0.0189626		0.0110762													0.0110574	3					0.0114548	5.9
0.182462	0.654995		0.099629		0.044826																		0.00979432	2.9					0.00234292	7.4
0.102351	0.138701		0.0501		0.051862																		0.0191844	2.2					0.0108707	7.3
0.700641	0.348909		0.641467		0.871194																		0.00845895	2.9					0.0106668	6.2
0.260755	0.270205		0.196558		0.523245																		0.00832992	2.5					0.00357691	8.6
0.0684457	0.157614		0.105285		0.047617																		0.00881826	2.4					0.0111449	8
0.0996294	0.0448257		0.541412		0.984645																		0.0105534	2.7					0.00557661	6.6
0.0501004	0.0518622		0.414292		0.728633																		0.0196346	1.9					0.00283183	8.8
0.641467	0.871194		0.508198		0.527685																		0.00240782	2.9					0.0110762	5.6
0.196558	0.523245		0.66182		0.467298																								0.0234737	11.2
0.105285	0.0476174		0.397679		0.31616
0.541412	0.984645		0.581509		0.721464
0.414292	0.728633		0.635624		0.436145
0.508198	0.527685		0.066188		0.02762
0.66182	0.467298		0.08647		0.027331
0.397679	0.31616		0.215865		0.124672
0.581509	0.721464		0.858391
0.635625	0.436145		0.713494		0.388555
0.0661879	0.0276201
0.0864702	0.027331
0.215865	0.124672
0.858391
0.713494	0.388555
0.264906	0.286861
